# Supplementary material for: Methylglyoxal-Derived Nucleoside Adducts Drive Vascular Dysfunction in a RAGE-Dependent Manner
Source: Antioxidants (Basel). 2024 Jan 10;13(1):85. doi: 10.3390/antiox13010085 (PMC10812505; doi:10.3390/antiox13010085)
Supplement: Supplementary file 1 [file antioxidants-13-00085-s001.zip]

Archive with 1 entries (1 files):
- antioxidants-2788667-supplementary.pdf
